# Supplementary material for: Vestibular Evoked Myogenic Potential on Ocular, Cervical, and Soleus Muscles to Assess the Extent of Neurological Impairment in HTLV-1 Infection
Source: Front Neurol. 2020 May 21;11:433. doi: 10.3389/fneur.2020.00433 (PMC7253674; doi:10.3389/fneur.2020.00433)
Supplement: Supplementary file 1 [file Table_1.xlsx]

## Sheet: Plan1
Table 1 - VEMP latencies and demographic variables in the groups HAM, HTLV-1-asymptomatic carriers and controls (N = 90) - Data List
Individual	Gender	Age	Group	EDSSS	OMDS	Neurological exam	Latency P13	Latency N23	Latency N10	Latency P15	Latency SL	Latency ML
1	Female	56	Control	0.0	0	Normal	12.4	22.10	10.25	15.70	51.48	104.67
2	Female	51	Control	0.0	0	Normal	12.15	20.50	10.80	15.40	62.07	123.04
3	Female	58	Control	0.0	0	Normal	11.45	20.95	11.00	14.80	59.79	100.78
4	Female	56	Control	0.0	0	Normal	12.45	21.35	9.30	14.95	60.12	112.37
5	Female	50	Control	0.0	0	Normal	13.55	22.00	9.80	14.10	61.27	108.25
6	Male	53	Control	0.0	0	Normal	12.10	21.45	9.85	14.85	57.36	123.06
7	Female	55	Control	0.0	0	Normal	13.45	23.40	10.65	16.00	50.82	108.92
8	Female	59	Control	0.0	0	Normal	13.85	24.80	11.05	16.25	58.69	115.72
9	Female	59	Control	0.0	0	Normal	14.30	24.05	11.00	16.54	55.58	118.76
10	Female	53	Control	0.0	0	Normal	13.70	22.90	10.55	16.03	54.26	102.84
11	Female	50	Control	0.0	0	Normal	13.00	24.30	11.45	16.60	53.44	105.77
12	Female	46	Control	0.0	0	Normal	13.70	21.45	9.70	15.20	52.92	112.83
13	Male	55	Control	0.0	0	Normal	12.80	21.30	10.40	14.90	61.07	107.38
14	Male	50	Control	0.0	0	Normal	11.95	21.75	11.05	14.90	57.86	102.39
15	Male	50	Control	0.0	0	Normal	12.40	21.20	10.60	14.55	59.43	114.91
16	Male	54	Control	0.0	0	Normal	12.00	21.00	10.45	15.50	54.38	121.58
17	Male	50	Control	0.0	0	Normal	12.70	21.00	11.00	15.45	52.05	117.35
18	Female	48	Control	0.0	0	Normal	12.75	20.70	9.60	15.55	51.18	106.49
19	Female	53	Control	0.0	0	Normal	11.85	22.40	10.85	15.60	50.69	101.96
20	Female	52	Control	0.0	0	Normal	12.00	21.05	8.75	14.70	50.74	114.76
21	Female	51	Control	0.0	0	Normal	13.95	24.25	9.99	15.43	56.73	103.28
22	Female	53	Control	0.0	0	Normal	13.25	22.50	10.75	16.10	56.38	100.84
23	Female	55	Control	0.0	0	Normal	14.70	24.75	11.10	16.15	54.47	103.59
24	Female	55	Control	0.0	0	Normal	13.25	23.31	11.10	15.70	53.94	116.29
25	Male	58	Control	0.0	0	Normal	12.00	23.80	10.85	14.70	58.36	113.46
26	Male	55	Control	0.0	0	Normal	11.15	21.65	10.80	14.75	60.06	117.28
27	Female	52	Control	0.0	0	Normal	13.80	23.05	10.80	16.05	53.43	116.92
28	Female	55	Control	0.0	0	Normal	14.00	23.15	10.45	15.05	54.06	120.04
29	Male	47	Control	0.0	0	Normal	14.10	21.60	9.80	15.45	55.17	122.73
30	Male	45	Control	0.0	0	Normal	13.15	20.70	10.35	14.85	56.43	118.09
31	Female	47	Asymptomatic	0.0	0	Normal	14.60	Absent	9.00	13.75	58.82	104.39
32	Female	49	Asymptomatic	0.0	0	Normal	13.35	22.15	9.95	15.25	55.06	110.49
33	Female	59	Asymptomatic	0.0	0	Normal	14.40	22.55	11.00	16.25	56.84	113.27
34	Female	60	Asymptomatic	0.0	0	Normal	13.55	23.2	9.65	16.00	64.06	128.26
35	Male	60	Asymptomatic	0.0	0	Normal	11.25	Absent	11.25	15.75	Absent	Absent
36	Male	55	Asymptomatic	0.0	0	Normal	13.55	Absent	10.35	14.25	50.76	103.68
37	Male	60	Asymptomatic	0.0	0	Normal	12.00	21.50	10.40	16.40	Absent	Absent
38	Male	60	Asymptomatic	0.0	0	Normal	13.85	22.20	11.35	16.65	60.78	119.35
39	Male	52	Asymptomatic	0.0	0	Normal	16.10	34.65	10.20	16.40	66.72	129.04
40	Female	60	Asymptomatic	0.0	0	Normal	13.65	Absent	9.55	15.00	57.62	117.42
41	Female	37	Asymptomatic	0.0	0	Normal	13.25	Absent	9.65	14.55	55.37	109.72
42	Female	48	Asymptomatic	0.0	0	Normal	12.55	Absent	10.05	14.60	56.09	113.83
43	Female	32	Asymptomatic	0.0	0	Normal	12.75	21.4	9.00	14.70	58.07	104.96
44	Female	59	Asymptomatic	0.0	0	Normal	14.15	22.95	9.35	15.60	65.07	123.06
45	Male	48	Asymptomatic	0.0	0	Normal	13.75	22.90	10.70	15.90	66.14	125.08
46	Male	49	Asymptomatic	0.0	0	Normal	13.80	21.50	10.30	15.40	58.07	118.53
47	Female	58	Asymptomatic	0.0	0	Normal	14.35	23.70	10.50	16.25	60.12	120.06
48	Female	59	Asymptomatic	0.0	0	Normal	13.25	21.30	9.80	15.60	61.03	100.63
49	Male	59	Asymptomatic	0.0	0	Normal	12.20	22.90	10.00	16.20	Absent	Absent
50	Female	60	Asymptomatic	0.0	0	Normal	Absent	Absent	16.40	24.00	Absent	Absent
51	Female	59	Asymptomatic	0.0	0	Normal	14.40	23.75	10.90	16.15	6395	126.03
52	Male	60	Asymptomatic	0.0	0	Normal	14.65	24.35	10.60	15.80	60.84	120.03
53	Female	53	Asymptomatic	0.0	0	Normal	14.55	22.55	13.60	21.60	Absent	Absent
54	Male	50	Asymptomatic	0.0	0	Normal	14.25	21.25	10.65	14.60	57.89	116.59
55	Female	59	Asymptomatic	0.0	0	Normal	14.20	23.50	10.85	15.55	52.04	102.43
56	Female	45	Asymptomatic	0.0	0	Normal	14.10	22.95	10.05	14.50	64.09	127.84
57	Male	49	Asymptomatic	0.0	0	Normal	13.72	23.26	10.32	15.64	57.93	105.37
58	Female	53	Asymptomatic	0.0	0	Normal	14.06	24.21	11.04	16.38	59.45	113.06
59	Male	60	Asymptomatic	0.0	0	Normal	Absent	Absent	14.02	18.95	Absent	Absent
60	Female	55	Asymptomatic	0.0	0	Normal	Absent	Absent	10.74	15.57	64.03	127.75
61	Female	59	HAM	4.5	3	Altered	Absent	Absent	Absent	Absent	65.08	131.86
62	Female	59	HAM	1.5	1	Altered	12.65	Absent	10.40	16.20	65.63	127.02
63	Female	59	HAM	4.0	5	Altered	16.00	33.25	13.60	20.00	Absent	Absent
64	Male	56	HAM	6.5	5	Altered	12.80	Absent	9.95	15.15	66.72	128.16
65	Female	58	HAM	6.5	5	Altered	Absent	Absent	Absent	Absent	Absent	Absent
66	Female	53	HAM	1.5	1	Altered	12.55	Absent	15.00	17.80	Absent	Absent
67	Male	59	HAM	5.0	4	Altered	13.20	20.65	9.00	18.30	60.12	125.03
68	Female	60	HAM	1.0	1	Altered	Absent	Absent	Absent	Absent	Absent	Absent
69	Male	58	HAM	1.5	1	Altered	13.00	Absent	9.75	14.90	64.05	126.83
70	Male	57	HAM	1.0	0	Altered	12.60	Absent	Absent	Absent	59.06	125.97
71	Female	60	HAM	1.5	1	Altered	16.50	Absent	12.30	19.80	Absent	Absent
72	Female	60	HAM	2.5	2	Altered	Absent	Absent	Absent	Absent	Absent	Absent
73	Female	60	HAM	1.5	1	Altered	12.35	Absent	10.30	15.85	63.79	125.08
74	Female	57	HAM	1.0	1	Altered	17.90	Absent	Absent	Absent	Absent	Absent
75	Female	46	HAM	1.0	1	Altered	16.50	33.85	15.70	24.00	Absent	Absent
76	Male	56	HAM	1.5	1	Altered	Absent	Absent	14.10	22.10	Absent	Absent
77	Female	55	HAM	1.5	1	Altered	Absent	Absent	9.25	15.05	Absent	Absent
78	Female	54	HAM	1.0	0	Altered	Absent	Absent	Absent	Absent	Absent	Absent
79	Female	57	HAM	4.0	3	Altered	13.65	22.90	10.70	21.10	60.18	134.28
80	Female	45	HAM	2.0	1	Altered	14.05	Absent	Absent	Absent	58.79	132.01
81	Female	58	HAM	1.5	1	Altered	Absent	Absent	10.30	17.20	Absent	Absent
82	Female	60	HAM	4.5	3	Altered	13.60	22.30	Absent	Absent	Absent	Absent
83	Female	52	HAM	6.5	5	Altered	12.90	Absent	Absent	Absent	Absent	Absent
84	Female	51	HAM	7.0	6	Altered	Absent	Absent	Absent	Absent	Absent	Absent
85	Male	51	HAM	6.0	5	Altered	Absent	Absent	11.30	23.00	Absent	Absent
86	Male	48	HAM	2.5	2	Altered	Absent	Absent	10.30	16.65	Absent	Absent
87	Female	34	HAM	2.5	2	Altered	Absent	Absent	Absent	Absent	Absent	Absent
88	Female	60	HAM	2.0	1	Altered	Absent	Absent	Absent	Absent	Absent	Absent
89	Female	39	HAM	1.0	1	Altered	Absent	Absent	Absent	Absent	Absent	Absent
90	Male	54	HAM	1.5	1	Altered	13.60	Absent	Absent	Absent	59.04	132.78
